# Supplementary material for: Ethanol-guided behavior in Drosophila larvae
Source: Sci Rep. 2021 Jun 10;11:12307. doi: 10.1038/s41598-021-91677-3 (PMC8192949; doi:10.1038/s41598-021-91677-3)
Supplement: Supplementary file 3 — Supplementary Information 3. [file 41598_2021_91677_MOESM3_ESM.xlsx]

## Sheet: Figure1
1B					1C					1D
N	Preference	Concentration	Genotype		N	Preference	Time	Concentration		N	Preference	FoodCondition
1	0.3	1	WT CS		1	0.7	5	8		1	0.6	standard + ethanol
2	0.1	1	WT CS		2	0.266667	5	8		2	0.666667	standard + ethanol
3	0.166667	1	WT CS		3	0.533333	5	8		3	0.833333	standard + ethanol
4	0.0333333	1	WT CS		4	0.6	5	8		4	0.7	standard + ethanol
5	0.206897	1	WT CS		5	0.6	5	8		5	0.666667	standard + ethanol
6	0.1	1	WT CS		6	0.7	5	8		6	0.766667	standard + ethanol
7	0.1	1	WT CS		7	0.433333	5	8		7	0.4	standard + ethanol
8	0.0666667	1	WT CS		8	0.633333	5	8		8	0.566667	standard + ethanol
9	0	1	WT CS		9	0.5	5	8		9	0.8	standard + ethanol
10	0.0666667	1	WT CS		10	0.366667	5	8		10	0.666667	standard + ethanol
11	-0.0666667	1	WT CS		11	0.466667	5	8		11	0.533333	standard + ethanol
12	-0.0333333	1	WT CS		12	0.566667	5	8		12	0.6	standard + ethanol
13	0.133333	1	WT CS		13	0.5	5	8		13	0.5	standard + ethanol
14	0.0666667	1	WT CS		14	0.633333	5	8		14	0.4	standard + ethanol
15	0.233333	1	WT CS		15	0.6	5	8		15	0.633333	standard + ethanol
16	0.3	1	WT CS		16	0.433333	5	8		16	0.366667	standard + ethanol
1	0.166667	2	WT CS		1	0.566667	10	8		1	0.433333	standard - ethanol [1]
2	0.233333	2	WT CS		2	0.7	10	8		2	0.2	standard - ethanol [1]
3	0.2	2	WT CS		3	0.533333	10	8		3	0.3	standard - ethanol [1]
4	0.1	2	WT CS		4	0.4	10	8		4	0.366667	standard - ethanol [1]
5	0.133333	2	WT CS		5	0.766667	10	8		5	0.2	standard - ethanol [1]
6	0.1	2	WT CS		6	0.2	10	8		6	0.2	standard - ethanol [1]
7	0.3	2	WT CS		7	0.8	10	8		7	0.366667	standard - ethanol [1]
8	0.0666667	2	WT CS		8	0.566667	10	8		8	0.633333	standard - ethanol [1]
9	0.2	2	WT CS		9	0.633333	10	8		9	0.733333	standard - ethanol [1]
10	0.1	2	WT CS		10	0.566667	10	8		10	0.533333	standard - ethanol [1]
11	0.133333	2	WT CS		11	0.666667	10	8		11	0.633333	standard - ethanol [1]
12	0.333333	2	WT CS		12	0.533333	10	8		12	0.566667	standard - ethanol [1]
13	0.133333	2	WT CS		13	0.733333	10	8		13	0.933333	standard - ethanol [1]
14	0.0666667	2	WT CS		14	0.7	10	8		14	0.5	standard - ethanol [1]
15	0.1	2	WT CS		15	0.666667	10	8		15	0.8	standard - ethanol [1]
16	0.233333	2	WT CS		16	0.7	10	8		16	0.7	standard - ethanol [1]
1	0.566667	4	WT CS		1	0.8	15	8		1	0.7	standard - ethanol [2]
2	0.566667	4	WT CS		2	0.9	15	8		2	0.666667	standard - ethanol [2]
3	0.533333	4	WT CS		3	0.6	15	8		3	0.733333	standard - ethanol [2]
4	0.566667	4	WT CS		4	0.833333	15	8		4	0.7	standard - ethanol [2]
5	0.533333	4	WT CS		5	0.7	15	8		5	0.5	standard - ethanol [2]
6	0.466667	4	WT CS		6	0.833333	15	8		6	0.833333	standard - ethanol [2]
7	0.766667	4	WT CS		7	0.666667	15	8		7	0.733333	standard - ethanol [2]
8	0.866667	4	WT CS		8	0.566667	15	8		8	0.6	standard - ethanol [2]
9	0.5	4	WT CS		9	0.533333	15	8		9	0.766667	standard - ethanol [2]
10	0.233333	4	WT CS		10	0.7	15	8		10	0.633333	standard - ethanol [2]
11	0.44	4	WT CS		11	0.566667	15	8		11	0.633333	standard - ethanol [2]
12	0.333333	4	WT CS		12	0.633333	15	8		12	0.6	standard - ethanol [2]
13	0.466667	4	WT CS		13	0.633333	15	8		13	0.7	standard - ethanol [2]
14	0.433333	4	WT CS		14	0.6	15	8		14	0.633333	standard - ethanol [2]
15	0.233333	4	WT CS		15	0.633333	15	8		15	0.466667	standard - ethanol [2]
16	0.4	4	WT CS		16	0.4	15	8		16	0.633333	standard - ethanol [2]
1	0.6	8	WT CS		1	0.5	30	8
2	0.666667	8	WT CS		2	0.333333	30	8
3	0.833333	8	WT CS		3	0.5	30	8
4	0.7	8	WT CS		4	0.366667	30	8
5	0.666667	8	WT CS		5	0.5	30	8
6	0.766667	8	WT CS		6	0.533333	30	8
7	0.4	8	WT CS		7	0.533333	30	8
8	0.566667	8	WT CS		8	0.5	30	8
9	0.8	8	WT CS		9	0.833333	30	8
10	0.666667	8	WT CS		10	0.8	30	8
11	0.533333	8	WT CS		11	0.5	30	8
12	0.6	8	WT CS		12	0.766667	30	8
13	0.5	8	WT CS		13	0.7	30	8
14	0.4	8	WT CS		14	0.8	30	8
15	0.633333	8	WT CS		15	0.566667	30	8
16	0.366667	8	WT CS		16	0.6	30	8
1	0.333333	10	WT CS		1	0.466667	60	8
2	0.466667	10	WT CS		2	0.766667	60	8
3	0.733333	10	WT CS		3	0.5	60	8
4	0.566667	10	WT CS		4	0.5	60	8
5	0.4	10	WT CS		5	0.733333	60	8
6	0.633333	10	WT CS		6	0.6	60	8
7	0.6	10	WT CS		7	0.6	60	8
8	0.533333	10	WT CS		8	0.8	60	8
9	0.7	10	WT CS		9	0.3	60	8
10	0.6	10	WT CS		10	0.607143	60	8
11	0.633333	10	WT CS		11	0.4	60	8
12	0.733333	10	WT CS		12	0.466667	60	8
13	0.566667	10	WT CS		13	0.5	60	8
14	0.433333	10	WT CS		14	0.333333	60	8
15	0.733333	10	WT CS		15	0.466667	60	8
16	0.633333	10	WT CS		16	0.433333	60	8
1	0.533333	20	WT CS		1	0.266667	120	8
2	0.4	20	WT CS		2	0.642857	120	8
3	0.533333	20	WT CS		3	0.6	120	8
4	0.6	20	WT CS		4	0.733333	120	8
5	0.6	20	WT CS		5	0.433333	120	8
6	0.433333	20	WT CS		6	0.6	120	8
7	0.8	20	WT CS		7	0.1	120	8
8	0.466667	20	WT CS		8	0.533333	120	8
9	0.333333	20	WT CS		9	0.333333	120	8
10	0.133333	20	WT CS		10	0.633333	120	8
11	0.566667	20	WT CS		11	0.2	120	8
12	0.6	20	WT CS		12	0.633333	120	8
13	0.566667	20	WT CS		13	0.6	120	8
14	0.366667	20	WT CS		14	0.333333	120	8
15	0.2	20	WT CS		15	0.5	120	8
16	0.633333	20	WT CS		16	0.7	120	8
1	0.366667	30	WT CS		1	0.366667	5	20
2	0.366667	30	WT CS		2	0.1	5	20
3	0.3	30	WT CS		3	0.333333	5	20
4	0.333333	30	WT CS		4	0.5	5	20
5	0.233333	30	WT CS		5	0.1	5	20
6	0.133333	30	WT CS		6	0.266667	5	20
7	0.166667	30	WT CS		7	0.266667	5	20
8	0.4	30	WT CS		8	0.266667	5	20
9	0.233333	30	WT CS		9	0.266667	5	20
10	0.3	30	WT CS		10	0	5	20
11	0.1	30	WT CS		11	-0.133333	5	20
12	0.266667	30	WT CS		12	0	5	20
13	0.2	30	WT CS		13	-0.166667	5	20
14	0.1	30	WT CS		14	0.133333	5	20
15	0.166667	30	WT CS		15	-0.2	5	20
16	0.333333	30	WT CS		16	0.166667	5	20
1	0.0666667	50	WT CS		1	0.333333	10	20
2	0.166667	50	WT CS		2	0.6	10	20
3	0.266667	50	WT CS		3	0.133333	10	20
4	0.533333	50	WT CS		4	0.1	10	20
5	-0.133333	50	WT CS		5	0.333333	10	20
6	0	50	WT CS		6	0.566667	10	20
7	-0.2	50	WT CS		7	0.266667	10	20
8	0.0333333	50	WT CS		8	0.1	10	20
9	0.1	50	WT CS		9	0.1	10	20
10	0.233333	50	WT CS		10	0.0714286	10	20
11	0.0666667	50	WT CS		11	0.166667	10	20
12	0.3	50	WT CS		12	-0.2	10	20
13	-0.0666667	50	WT CS		13	-0.133333	10	20
14	0.1	50	WT CS		14	-0.166667	10	20
15	-0.1	50	WT CS		15	-0.4	10	20
16	0.266667	50	WT CS		16	-0.2	10	20
1	0.0333333	1	w1118		1	0.666667	15	20
2	-0.3	1	w1118		2	0.0666667	15	20
3	0.428571	1	w1118		3	0.233333	15	20
4	0.1	1	w1118		4	-0.0333333	15	20
5	0.266667	1	w1118		5	0.533333	15	20
6	0.266667	1	w1118		6	0.3	15	20
7	0.166667	1	w1118		7	0.233333	15	20
8	-0.3	1	w1118		8	-0.0333333	15	20
9	-0.166667	1	w1118		9	-0.4	15	20
10	-0.0666667	1	w1118		10	-0.3	15	20
11	0.1	1	w1118		11	-0.4	15	20
12	0.133333	1	w1118		12	-0.733333	15	20
13	0.166667	1	w1118		13	-0.566667	15	20
14	0.233333	1	w1118		14	-0.633333	15	20
15	0	1	w1118		15	-0.633333	15	20
16	0.1	1	w1118		16	-0.566667	15	20
1	0.0333333	2	w1118		1	0.366667	30	20
2	0.133333	2	w1118		2	0.333333	30	20
3	-0.133333	2	w1118		3	0.2	30	20
4	0.1	2	w1118		4	-0.1	30	20
5	0.2	2	w1118		5	-0.133333	30	20
6	0.233333	2	w1118		6	0.366667	30	20
7	0.466667	2	w1118		7	-0.1	30	20
8	0.433333	2	w1118		8	-0.4	30	20
9	0.333333	2	w1118		9	-0.533333	30	20
10	-0.133333	2	w1118		10	-0.266667	30	20
11	0.533333	2	w1118		11	-0.633333	30	20
12	0.333333	2	w1118		12	-0.566667	30	20
13	0.6	2	w1118		13	-0.7	30	20
14	0.233333	2	w1118		14	-0.633333	30	20
15	0.6	2	w1118		15	-0.966667	30	20
16	0.266667	2	w1118		16	-0.833333	30	20
1	0.466667	4	w1118		1	-0.266667	60	20
2	0.6	4	w1118		2	-0.3	60	20
3	0.433333	4	w1118		3	0.633333	60	20
4	0.733333	4	w1118		4	-0.366667	60	20
5	0.433333	4	w1118		5	-0.4	60	20
6	0.566667	4	w1118		6	-0.266667	60	20
7	0.0666667	4	w1118		7	-0.466667	60	20
8	0.566667	4	w1118		8	-0.7	60	20
9	0.266667	4	w1118		9	-0.466667	60	20
10	0.533333	4	w1118		10	-0.433333	60	20
11	0.666667	4	w1118		11	-0.6	60	20
12	0.333333	4	w1118		12	-0.733333	60	20
13	0.0333333	4	w1118		13	-0.766667	60	20
14	0.4	4	w1118		14	-0.633333	60	20
15	0.4	4	w1118		15	-0.866667	60	20
16	0.266667	4	w1118		16	-0.7	60	20
1	0.5	8	w1118		1	-0.466667	120	20
2	0.466667	8	w1118		2	-0.433333	120	20
3	0.633333	8	w1118		3	-0.633333	120	20
4	0.533333	8	w1118		4	-0.466667	120	20
5	0.866667	8	w1118		5	-0.666667	120	20
6	0.733333	8	w1118		6	-0.866667	120	20
7	0.0333333	8	w1118		7	-0.733333	120	20
8	0.866667	8	w1118		8	-0.366667	120	20
9	0.733333	8	w1118		9	-0.4	120	20
10	0.6	8	w1118		10	-0.466667	120	20
11	0.6	8	w1118		11	-0.733333	120	20
12	0.566667	8	w1118		12	-0.6	120	20
13	0.6	8	w1118		13	-0.733333	120	20
14	0.766667	8	w1118		14	-0.7	120	20
15	0.7	8	w1118		15	-0.933333	120	20
16	0.566667	8	w1118		16	-0.4	120	20
1	0.433333	10	w1118
2	0.233333	10	w1118
3	-0.133333	10	w1118
4	0.633333	10	w1118
5	0.366667	10	w1118
6	-0.166667	10	w1118
7	0.233333	10	w1118
8	0.466667	10	w1118
9	-0.233333	10	w1118
10	-0.0333333	10	w1118
11	-0.1	10	w1118
12	0.2	10	w1118
13	0.266667	10	w1118
14	0.366667	10	w1118
15	0.1	10	w1118
16	0.166667	10	w1118
1	0.466667	20	w1118
2	0.5	20	w1118
3	0.0333333	20	w1118
4	0.0666667	20	w1118
5	0.533333	20	w1118
6	0	20	w1118
7	0.2	20	w1118
8	0.266667	20	w1118
9	0.333333	20	w1118
10	0.0666667	20	w1118
11	0.233333	20	w1118
12	0.466667	20	w1118
13	0.133333	20	w1118
14	0.2	20	w1118
15	0.166667	20	w1118
16	0.266667	20	w1118
1	0.0333333	30	w1118
2	-0.433333	30	w1118
3	0.266667	30	w1118
4	0.0666667	30	w1118
5	0.0333333	30	w1118
6	-0.241379	30	w1118
7	-0.0666667	30	w1118
8	0.2	30	w1118
9	0.3	30	w1118
10	0.333333	30	w1118
11	0.166667	30	w1118
12	0.0333333	30	w1118
13	0.166667	30	w1118
14	0.333333	30	w1118
15	0.533333	30	w1118
16	0.5	30	w1118
1	0.233333	50	w1118
2	-0.333333	50	w1118
3	-0.0333333	50	w1118
4	0.2	50	w1118
5	0.1	50	w1118
6	0.366667	50	w1118
7	0.2	50	w1118
8	0.6	50	w1118
9	0.1	50	w1118
10	-0.2	50	w1118
11	-0.333333	50	w1118
12	0.133333	50	w1118
13	-0.266667	50	w1118
14	0.366667	50	w1118
15	0.166667	50	w1118
16	-0.1	50	w1118

## Sheet: Figure2
2			N	Preference	Development
Median	Development		1	0.933333	36h AEL
0.570833	36h		2	0.966667	36h AEL
0.333333	48h		3	0.333333	36h AEL
0.766667	60h		4	-0.0666667	36h AEL
0.533333	72h		5	0	36h AEL
0.65	84h		6	0.5	36h AEL
0.466667	96h		7	0.733333	36h AEL
0.433333	108h		8	0.733333	36h AEL
0.35	120h		9	0.833333	36h AEL
			10	0.6	36h AEL
			11	0.666667	36h AEL
			12	0.566667	36h AEL
			13	0.733333	36h AEL
			14	0.9	36h AEL
			15	0.466667	36h AEL
			16	0.3	36h AEL
			17	0.8	36h AEL
			18	0.575	36h AEL
			19	0.6	36h AEL
			20	0.533333	36h AEL
			21	0.3	36h AEL
			22	0.733333	36h AEL
			23	0.733333	36h AEL
			24	0.733333	36h AEL
			25	0.166667	36h AEL
			26	0.533333	36h AEL
			27	0.2	36h AEL
			28	0.766667	36h AEL
			29	0.366667	36h AEL
			30	0.266667	36h AEL
			31	0.433333	36h AEL
			32	0.275862	36h AEL
			1	0.733333	48h AEL
			2	0.833333	48h AEL
			3	0.933333	48h AEL
			4	0.2	48h AEL
			5	0.533333	48h AEL
			6	0.233333	48h AEL
			7	0.3	48h AEL
			8	0.933333	48h AEL
			9	0.6	48h AEL
			10	0.333333	48h AEL
			11	0.133333	48h AEL
			12	0.333333	48h AEL
			13	0.2	48h AEL
			14	0.533333	48h AEL
			15	0.333333	48h AEL
			16	0.333333	48h AEL
			17	0.333333	48h AEL
			18	0.1	48h AEL
			19	0.133333	48h AEL
			20	0.4	48h AEL
			21	0.566667	48h AEL
			22	0.333333	48h AEL
			23	0.0344828	48h AEL
			24	0.4	48h AEL
			1	0.666667	60h AEL
			2	0.766667	60h AEL
			3	0.64	60h AEL
			4	0.866667	60h AEL
			5	0.7	60h AEL
			6	0.733333	60h AEL
			7	0.933333	60h AEL
			8	0.8	60h AEL
			9	0.766667	60h AEL
			10	0.866667	60h AEL
			11	0.866667	60h AEL
			12	0.4	60h AEL
			13	0.533333	60h AEL
			14	0.833333	60h AEL
			15	0.766667	60h AEL
			16	0.533333	60h AEL
			17	0.566667	60h AEL
			18	0.5	60h AEL
			19	0.766667	60h AEL
			20	0.866667	60h AEL
			21	0.333333	60h AEL
			22	0.7	60h AEL
			23	1	60h AEL
			24	0.4	60h AEL
			25	0.733333	60h AEL
			26	0.566667	60h AEL
			27	0.533333	60h AEL
			28	0.7	60h AEL
			29	0.433333	60h AEL
			30	0.333333	60h AEL
			31	0.4	60h AEL
			1	0.433333	72h AEL
			2	0.566667	72h AEL
			3	-0.0666667	72h AEL
			4	0.433333	72h AEL
			5	0.3	72h AEL
			6	0.366667	72h AEL
			7	0.666667	72h AEL
			8	0.466667	72h AEL
			9	0.533333	72h AEL
			10	0.0666667	72h AEL
			11	0.533333	72h AEL
			12	0.2	72h AEL
			13	0.566667	72h AEL
			14	0.0666667	72h AEL
			15	0.5	72h AEL
			16	0.3	72h AEL
			17	0.433333	72h AEL
			18	0.566667	72h AEL
			19	0.533333	72h AEL
			20	0.6	72h AEL
			21	0.566667	72h AEL
			22	0.4	72h AEL
			23	0.6	72h AEL
			24	0.566667	72h AEL
			25	0.533333	72h AEL
			26	0.566667	72h AEL
			27	0.733333	72h AEL
			28	0.533333	72h AEL
			29	0.733333	72h AEL
			30	0.6	72h AEL
			31	0.666667	72h AEL
			32	0.6	72h AEL
			33	0.766667	72h AEL
			1	0.4	84h AEL
			2	0.766667	84h AEL
			3	0.866667	84h AEL
			4	0.633333	84h AEL
			5	0.733333	84h AEL
			6	0.5	84h AEL
			7	0.8	84h AEL
			8	0.7	84h AEL
			9	0.566667	84h AEL
			10	0.666667	84h AEL
			11	0.666667	84h AEL
			12	0.333333	84h AEL
			13	0.6	84h AEL
			14	0.666667	84h AEL
			15	0.5	84h AEL
			16	0.266667	84h AEL
			1	0.075	96h AEL
			2	0.466667	96h AEL
			3	0.266667	96h AEL
			4	0.233333	96h AEL
			5	0.2	96h AEL
			6	0.3	96h AEL
			7	0.233333	96h AEL
			8	0.0666667	96h AEL
			9	0.466667	96h AEL
			10	0.433333	96h AEL
			11	0.366667	96h AEL
			12	0.633333	96h AEL
			13	0.4	96h AEL
			14	0.566667	96h AEL
			15	0.466667	96h AEL
			16	0.5	96h AEL
			17	0.266667	96h AEL
			18	0.866667	96h AEL
			19	0.2	96h AEL
			20	0.466667	96h AEL
			21	0.933333	96h AEL
			22	0.3	96h AEL
			23	0.666667	96h AEL
			24	0.3	96h AEL
			25	0.666667	96h AEL
			26	0.7	96h AEL
			27	0.5	96h AEL
			28	0.433333	96h AEL
			29	0.666667	96h AEL
			30	0.6	96h AEL
			31	0.733333	96h AEL
			32	0.566667	96h AEL
			1	0.733333	108h AEL
			2	0.566667	108h AEL
			3	0.233333	108h AEL
			4	0.766667	108h AEL
			5	0.433333	108h AEL
			6	0.1	108h AEL
			7	0.2	108h AEL
			8	0.6	108h AEL
			9	0.4	108h AEL
			10	0.366667	108h AEL
			11	0.4	108h AEL
			12	0.433333	108h AEL
			13	0.5	108h AEL
			14	0.4	108h AEL
			15	0.533333	108h AEL
			16	0.466667	108h AEL
			1	0.233333	120h AEL
			2	0.666667	120h AEL
			3	0.566667	120h AEL
			4	0.333333	120h AEL
			5	0.466667	120h AEL
			6	0.3	120h AEL
			7	0.533333	120h AEL
			8	0.4	120h AEL
			9	0	120h AEL
			10	0.166667	120h AEL
			11	0.3	120h AEL
			12	0.4	120h AEL
			13	0.233333	120h AEL
			14	0.5	120h AEL
			15	0.266667	120h AEL
			16	0.366667	120h AEL

## Sheet: Figure3
	Larva	TimeLarva	StatusLarva	Treatment
1	1	9	1	pure
2	2	9	1	pure
3	3	9	1	pure
4	4	9	1	pure
5	5	9	1	pure
6	6	9	1	pure
7	7	9	1	pure
8	8	9	1	pure
9	9	9	1	pure
10	10	9	1	pure
11	11	9	1	pure
12	12	9	1	pure
13	13	9	1	pure
14	14	9	1	pure
15	15	9	1	pure
16	16	9	1	pure
17	17	9	1	pure
18	18	9	1	pure
19	19	9	1	pure
20	20	9	1	pure
21	21	9	1	pure
22	22	9	1	pure
23	23	9	1	pure
24	24	9	1	pure
25	25	9	1	pure
26	26	9	1	pure
27	27	9	1	pure
28	28	9	1	pure
29	29	9	1	pure
30	30	9	1	pure
31	31	9	1	pure
32	32	9	1	pure
33	33	9	1	pure
34	34	9	1	pure
35	35	9	1	pure
36	36	9	1	pure
37	37	9	1	pure
38	38	9	1	pure
39	39	9	1	pure
40	40	9	1	pure
41	41	9	1	pure
42	42	9	1	pure
43	43	9	1	pure
44	44	9	1	pure
45	45	9	1	pure
46	46	9	1	pure
47	47	9	1	pure
48	48	9	1	pure
49	49	9	1	pure
50	50	9	1	pure
51	51	9	1	pure
52	52	9	1	pure
53	53	9	1	pure
54	54	9	1	pure
55	55	9	1	pure
56	56	9	1	pure
57	57	9	1	pure
58	58	9	1	pure
59	59	9	1	pure
60	60	9	1	pure
61	61	9	1	pure
62	62	9	1	pure
63	63	9	1	pure
64	64	9	1	pure
65	65	9	1	pure
66	66	9	1	pure
67	67	9	1	pure
68	68	9	1	pure
69	69	9	1	pure
70	70	9	1	pure
71	71	9	1	pure
72	72	9	1	pure
73	73	9	1	pure
74	74	9	1	pure
75	75	9	1	pure
76	76	9	1	pure
77	77	9	1	pure
78	78	9	1	pure
79	79	9	1	pure
80	80	8	2	pure
81	81	8	2	pure
82	82	8	2	pure
83	83	7	2	pure
84	84	7	2	pure
85	85	7	2	pure
86	86	7	2	pure
87	87	7	2	pure
88	88	7	2	pure
89	89	7	2	pure
90	90	7	2	pure
91	91	7	2	pure
92	92	7	2	pure
93	93	7	2	pure
94	94	7	2	pure
95	95	7	2	pure
96	96	7	2	pure
97	97	7	2	pure
98	98	7	2	pure
99	99	7	2	pure
100	100	7	2	pure
101	101	7	2	pure
102	102	7	2	pure
103	103	7	2	pure
104	104	7	2	pure
105	105	7	2	pure
106	106	7	2	pure
107	107	7	2	pure
108	108	7	2	pure
109	109	6	2	pure
110	110	6	2	pure
111	111	6	2	pure
112	112	6	2	pure
113	113	6	2	pure
114	114	6	2	pure
115	115	6	2	pure
116	116	6	2	pure
117	117	6	2	pure
118	118	4	2	pure
119	119	4	2	pure
120	120	4	2	pure
121	121	4	2	pure
122	122	4	2	pure
123	123	4	2	pure
124	124	4	2	pure
125	125	4	2	pure
126	126	4	2	pure
127	127	4	2	pure
128	128	1	2	pure
129	129	1	2	pure
130	130	1	2	pure
131	131	1	2	pure
132	132	1	2	pure
133	133	1	2	pure
134	134	1	2	pure
135	135	1	2	pure
136	136	1	2	pure
137	137	1	2	pure
138	138	1	2	pure
139	139	1	2	pure
140	140	1	2	pure
141	141	1	2	pure
142	142	1	2	pure
143	143	1	2	pure
144	144	1	2	pure
145	145	1	2	pure
146	146	1	2	pure
147	147	1	2	pure
148	148	1	2	pure
149	149	1	2	pure
150	150	1	2	pure
151	151	1	2	pure
152	152	1	2	pure
153	153	1	2	pure
154	154	1	2	pure
155	155	1	2	pure
156	156	1	2	pure
157	157	1	2	pure
158	158	1	2	pure
159	159	1	2	pure
160	160	1	2	pure
161	161	1	2	pure
162	162	1	2	pure
163	163	1	2	pure
164	164	1	2	pure
165	165	1	2	pure
166	166	1	2	pure
167	167	1	2	pure
168	168	1	2	pure
169	169	1	2	pure
170	170	1	2	pure
171	171	1	2	pure
172	172	1	2	pure
173	173	1	2	pure
174	174	1	2	pure
175	175	1	2	pure
176	176	1	2	pure
177	1	9	1	20% EtOH
178	2	9	1	20% EtOH
179	3	9	1	20% EtOH
180	4	9	1	20% EtOH
181	5	9	1	20% EtOH
182	6	9	1	20% EtOH
183	7	9	1	20% EtOH
184	8	9	1	20% EtOH
185	9	9	1	20% EtOH
186	10	9	1	20% EtOH
187	11	9	1	20% EtOH
188	12	9	1	20% EtOH
189	13	9	1	20% EtOH
190	14	9	1	20% EtOH
191	15	9	1	20% EtOH
192	16	9	1	20% EtOH
193	17	9	1	20% EtOH
194	18	9	1	20% EtOH
195	19	9	1	20% EtOH
196	20	9	1	20% EtOH
197	21	9	1	20% EtOH
198	22	9	1	20% EtOH
199	23	7	2	20% EtOH
200	24	4	2	20% EtOH
201	25	1	2	20% EtOH
202	26	1	2	20% EtOH
203	27	1	2	20% EtOH
204	28	1	2	20% EtOH
205	29	1	2	20% EtOH
206	30	1	2	20% EtOH
207	31	1	2	20% EtOH
208	32	1	2	20% EtOH
209	33	1	2	20% EtOH
210	34	1	2	20% EtOH
211	35	1	2	20% EtOH
212	36	1	2	20% EtOH
213	37	1	2	20% EtOH
214	38	1	2	20% EtOH
215	39	1	2	20% EtOH
216	40	1	2	20% EtOH
217	41	1	2	20% EtOH
218	42	1	2	20% EtOH
219	43	1	2	20% EtOH
220	44	1	2	20% EtOH
221	45	1	2	20% EtOH
222	46	1	2	20% EtOH
223	47	1	2	20% EtOH
224	48	1	2	20% EtOH
225	49	1	2	20% EtOH
226	50	1	2	20% EtOH
227	51	1	2	20% EtOH
228	52	1	2	20% EtOH
229	53	1	2	20% EtOH
230	54	1	2	20% EtOH
231	55	1	2	20% EtOH
232	56	1	2	20% EtOH
233	57	1	2	20% EtOH
234	58	1	2	20% EtOH
235	59	1	2	20% EtOH
236	60	1	2	20% EtOH
237	61	1	2	20% EtOH
238	62	1	2	20% EtOH
239	63	1	2	20% EtOH
240	64	1	2	20% EtOH
241	65	1	2	20% EtOH
242	66	1	2	20% EtOH
243	67	1	2	20% EtOH
244	68	1	2	20% EtOH
245	69	1	2	20% EtOH
246	70	1	2	20% EtOH
247	71	1	2	20% EtOH
248	72	1	2	20% EtOH
249	73	1	2	20% EtOH
250	74	1	2	20% EtOH
251	75	1	2	20% EtOH
252	76	1	2	20% EtOH
253	77	1	2	20% EtOH
254	78	1	2	20% EtOH
255	79	1	2	20% EtOH
256	80	1	2	20% EtOH
257	81	1	2	20% EtOH
258	82	1	2	20% EtOH
259	83	1	2	20% EtOH
260	84	1	2	20% EtOH
261	85	1	2	20% EtOH
262	86	1	2	20% EtOH
263	87	1	2	20% EtOH
264	88	1	2	20% EtOH
265	89	1	2	20% EtOH
266	90	1	2	20% EtOH
267	91	1	2	20% EtOH
268	92	1	2	20% EtOH
269	93	1	2	20% EtOH
270	94	1	2	20% EtOH
271	95	1	2	20% EtOH
272	96	1	2	20% EtOH
273	97	1	2	20% EtOH
274	98	1	2	20% EtOH
275	99	1	2	20% EtOH
276	100	1	2	20% EtOH
277	101	1	2	20% EtOH
278	102	1	2	20% EtOH
279	103	1	2	20% EtOH
280	104	1	2	20% EtOH
281	105	1	2	20% EtOH
282	106	1	2	20% EtOH
283	107	1	2	20% EtOH
284	108	1	2	20% EtOH
285	109	1	2	20% EtOH
286	110	1	2	20% EtOH
287	111	1	2	20% EtOH
288	112	1	2	20% EtOH
289	113	1	2	20% EtOH
290	114	1	2	20% EtOH
291	115	1	2	20% EtOH
292	116	1	2	20% EtOH
293	117	1	2	20% EtOH
294	118	1	2	20% EtOH
295	119	1	2	20% EtOH
296	120	1	2	20% EtOH
297	121	1	2	20% EtOH
298	122	1	2	20% EtOH
299	123	1	2	20% EtOH
300	124	1	2	20% EtOH
301	125	1	2	20% EtOH
302	126	1	2	20% EtOH
303	127	1	2	20% EtOH
304	128	1	2	20% EtOH
305	129	1	2	20% EtOH
306	130	1	2	20% EtOH
307	131	1	2	20% EtOH
308	132	1	2	20% EtOH
309	133	1	2	20% EtOH
310	134	1	2	20% EtOH
311	135	1	2	20% EtOH
312	136	1	2	20% EtOH
313	137	1	2	20% EtOH
314	138	1	2	20% EtOH
315	139	1	2	20% EtOH
316	140	1	2	20% EtOH
317	141	1	2	20% EtOH
318	142	1	2	20% EtOH
319	143	1	2	20% EtOH
320	144	1	2	20% EtOH
321	145	1	2	20% EtOH
322	146	1	2	20% EtOH
323	147	1	2	20% EtOH
324	148	1	2	20% EtOH
325	149	1	2	20% EtOH
326	150	1	2	20% EtOH
327	151	1	2	20% EtOH
328	152	1	2	20% EtOH
329	153	1	2	20% EtOH
330	154	1	2	20% EtOH
331	155	1	2	20% EtOH
332	156	1	2	20% EtOH
333	157	1	2	20% EtOH
334	158	1	2	20% EtOH
335	159	1	2	20% EtOH
336	160	1	2	20% EtOH
337	161	1	2	20% EtOH
338	162	1	2	20% EtOH
339	163	1	2	20% EtOH
340	164	1	2	20% EtOH
341	165	1	2	20% EtOH
342	166	1	2	20% EtOH
343	167	1	2	20% EtOH
344	168	1	2	20% EtOH
345	169	1	2	20% EtOH
346	170	1	2	20% EtOH
347	171	1	2	20% EtOH
348	172	1	2	20% EtOH
349	173	1	2	20% EtOH
350	174	1	2	20% EtOH
351	175	1	2	20% EtOH
352	176	1	2	20% EtOH
353	177	1	2	20% EtOH
354	178	1	2	20% EtOH
355	1	9	1	4% EtOH
356	2	9	1	4% EtOH
357	3	9	1	4% EtOH
358	4	9	1	4% EtOH
359	5	9	1	4% EtOH
360	6	9	1	4% EtOH
361	7	9	1	4% EtOH
362	8	9	1	4% EtOH
363	9	9	1	4% EtOH
364	10	9	1	4% EtOH
365	11	9	1	4% EtOH
366	12	9	1	4% EtOH
367	13	9	1	4% EtOH
368	14	9	1	4% EtOH
369	15	9	1	4% EtOH
370	16	9	1	4% EtOH
371	17	9	1	4% EtOH
372	18	9	1	4% EtOH
373	19	9	1	4% EtOH
374	20	9	1	4% EtOH
375	21	9	1	4% EtOH
376	22	9	1	4% EtOH
377	23	9	1	4% EtOH
378	24	9	1	4% EtOH
379	25	9	1	4% EtOH
380	26	9	1	4% EtOH
381	27	9	1	4% EtOH
382	28	9	1	4% EtOH
383	29	9	1	4% EtOH
384	30	9	1	4% EtOH
385	31	9	1	4% EtOH
386	32	9	1	4% EtOH
387	33	9	1	4% EtOH
388	34	9	1	4% EtOH
389	35	9	1	4% EtOH
390	36	9	1	4% EtOH
391	37	9	1	4% EtOH
392	38	9	1	4% EtOH
393	39	9	1	4% EtOH
394	40	9	1	4% EtOH
395	41	9	1	4% EtOH
396	42	9	1	4% EtOH
397	43	9	1	4% EtOH
398	44	9	1	4% EtOH
399	45	9	1	4% EtOH
400	46	9	1	4% EtOH
401	47	9	1	4% EtOH
402	48	9	1	4% EtOH
403	49	9	1	4% EtOH
404	50	9	1	4% EtOH
405	51	9	1	4% EtOH
406	52	9	1	4% EtOH
407	53	9	1	4% EtOH
408	54	9	1	4% EtOH
409	55	9	1	4% EtOH
410	56	9	1	4% EtOH
411	57	9	1	4% EtOH
412	58	9	1	4% EtOH
413	59	9	1	4% EtOH
414	60	9	1	4% EtOH
415	61	9	1	4% EtOH
416	62	9	1	4% EtOH
417	63	9	1	4% EtOH
418	64	9	1	4% EtOH
419	65	9	1	4% EtOH
420	66	9	1	4% EtOH
421	67	9	1	4% EtOH
422	68	9	1	4% EtOH
423	69	9	1	4% EtOH
424	70	9	1	4% EtOH
425	71	9	1	4% EtOH
426	72	9	1	4% EtOH
427	73	9	1	4% EtOH
428	74	9	1	4% EtOH
429	75	9	1	4% EtOH
430	76	9	1	4% EtOH
431	77	9	1	4% EtOH
432	78	9	1	4% EtOH
433	79	9	1	4% EtOH
434	80	9	1	4% EtOH
435	81	9	1	4% EtOH
436	82	9	1	4% EtOH
437	83	9	1	4% EtOH
438	84	9	1	4% EtOH
439	85	9	1	4% EtOH
440	86	9	1	4% EtOH
441	87	9	1	4% EtOH
442	88	9	1	4% EtOH
443	89	9	1	4% EtOH
444	90	9	1	4% EtOH
445	91	9	1	4% EtOH
446	92	9	1	4% EtOH
447	93	9	1	4% EtOH
448	94	9	1	4% EtOH
449	95	9	1	4% EtOH
450	96	9	1	4% EtOH
451	97	9	1	4% EtOH
452	98	9	1	4% EtOH
453	99	9	1	4% EtOH
454	100	9	1	4% EtOH
455	101	9	1	4% EtOH
456	102	9	1	4% EtOH
457	103	9	1	4% EtOH
458	104	9	1	4% EtOH
459	105	9	1	4% EtOH
460	106	9	1	4% EtOH
461	107	9	1	4% EtOH
462	108	9	1	4% EtOH
463	109	9	1	4% EtOH
464	110	9	1	4% EtOH
465	111	9	1	4% EtOH
466	112	9	1	4% EtOH
467	113	9	1	4% EtOH
468	114	9	1	4% EtOH
469	115	9	1	4% EtOH
470	116	9	1	4% EtOH
471	117	9	1	4% EtOH
472	118	9	1	4% EtOH
473	119	9	1	4% EtOH
474	120	9	1	4% EtOH
475	121	9	1	4% EtOH
476	122	9	1	4% EtOH
477	123	9	1	4% EtOH
478	124	9	1	4% EtOH
479	125	9	1	4% EtOH
480	126	9	1	4% EtOH
481	127	9	1	4% EtOH
482	128	9	1	4% EtOH
483	129	9	1	4% EtOH
484	130	9	1	4% EtOH
485	131	9	1	4% EtOH
486	132	9	1	4% EtOH
487	133	9	1	4% EtOH
488	134	9	1	4% EtOH
489	135	9	1	4% EtOH
490	136	9	1	4% EtOH
491	137	9	1	4% EtOH
492	138	9	1	4% EtOH
493	139	9	1	4% EtOH
494	140	9	1	4% EtOH
495	141	9	1	4% EtOH
496	142	9	1	4% EtOH
497	143	9	1	4% EtOH
498	144	8	2	4% EtOH
499	145	8	2	4% EtOH
500	146	7	2	4% EtOH
501	147	7	2	4% EtOH
502	148	7	2	4% EtOH
503	149	6	2	4% EtOH
504	150	6	2	4% EtOH
505	151	6	2	4% EtOH
506	152	5	2	4% EtOH
507	153	5	2	4% EtOH
508	154	5	2	4% EtOH
509	155	5	2	4% EtOH
510	156	5	2	4% EtOH
511	157	5	2	4% EtOH
512	158	5	2	4% EtOH
513	159	4	2	4% EtOH
514	160	3	2	4% EtOH
515	161	3	2	4% EtOH
516	162	3	2	4% EtOH
517	163	3	2	4% EtOH
518	164	3	2	4% EtOH
519	165	3	2	4% EtOH
520	166	3	2	4% EtOH
521	167	3	2	4% EtOH
522	168	3	2	4% EtOH
523	169	3	2	4% EtOH
524	170	3	2	4% EtOH
525	171	2	2	4% EtOH
526	172	2	2	4% EtOH
527	173	2	2	4% EtOH
528	174	2	2	4% EtOH
529	175	2	2	4% EtOH
530	176	2	2	4% EtOH
531	177	2	2	4% EtOH
532	178	2	2	4% EtOH
533	179	2	2	4% EtOH
534	180	2	2	4% EtOH
535	181	2	2	4% EtOH
536	182	2	2	4% EtOH
537	183	2	2	4% EtOH
538	184	2	2	4% EtOH
539	185	2	2	4% EtOH
540	186	2	2	4% EtOH
541	187	2	2	4% EtOH
542	188	1	2	4% EtOH
543	189	1	2	4% EtOH
544	190	1	2	4% EtOH
545	191	1	2	4% EtOH
546	1	9	1	8% EtOH
547	2	9	1	8% EtOH
548	3	9	1	8% EtOH
549	4	9	1	8% EtOH
550	5	9	1	8% EtOH
551	6	9	1	8% EtOH
552	7	9	1	8% EtOH
553	8	9	1	8% EtOH
554	9	9	1	8% EtOH
555	10	9	1	8% EtOH
556	11	9	1	8% EtOH
557	12	9	1	8% EtOH
558	13	9	1	8% EtOH
559	14	9	1	8% EtOH
560	15	9	1	8% EtOH
561	16	9	1	8% EtOH
562	17	9	1	8% EtOH
563	18	9	1	8% EtOH
564	19	9	1	8% EtOH
565	20	9	1	8% EtOH
566	21	9	1	8% EtOH
567	22	9	1	8% EtOH
568	23	9	1	8% EtOH
569	24	9	1	8% EtOH
570	25	9	1	8% EtOH
571	26	9	1	8% EtOH
572	27	9	1	8% EtOH
573	28	9	1	8% EtOH
574	29	9	1	8% EtOH
575	30	9	1	8% EtOH
576	31	9	1	8% EtOH
577	32	9	1	8% EtOH
578	33	9	1	8% EtOH
579	34	9	1	8% EtOH
580	35	9	1	8% EtOH
581	36	9	1	8% EtOH
582	37	9	1	8% EtOH
583	38	9	1	8% EtOH
584	39	9	1	8% EtOH
585	40	9	1	8% EtOH
586	41	9	1	8% EtOH
587	42	9	1	8% EtOH
588	43	9	1	8% EtOH
589	44	9	1	8% EtOH
590	45	9	1	8% EtOH
591	46	9	1	8% EtOH
592	47	9	1	8% EtOH
593	48	9	1	8% EtOH
594	49	9	1	8% EtOH
595	50	9	1	8% EtOH
596	51	9	1	8% EtOH
597	52	9	1	8% EtOH
598	53	9	1	8% EtOH
599	54	9	1	8% EtOH
600	55	9	1	8% EtOH
601	56	9	1	8% EtOH
602	57	9	1	8% EtOH
603	58	9	1	8% EtOH
604	59	9	1	8% EtOH
605	60	9	1	8% EtOH
606	61	9	1	8% EtOH
607	62	9	1	8% EtOH
608	63	9	1	8% EtOH
609	64	9	1	8% EtOH
610	65	9	1	8% EtOH
611	66	9	1	8% EtOH
612	67	9	1	8% EtOH
613	68	9	1	8% EtOH
614	69	9	1	8% EtOH
615	70	9	1	8% EtOH
616	71	9	1	8% EtOH
617	72	9	1	8% EtOH
618	73	9	1	8% EtOH
619	74	9	1	8% EtOH
620	75	9	1	8% EtOH
621	76	9	1	8% EtOH
622	77	9	1	8% EtOH
623	78	9	1	8% EtOH
624	79	9	1	8% EtOH
625	80	9	1	8% EtOH
626	81	9	1	8% EtOH
627	82	9	1	8% EtOH
628	83	9	1	8% EtOH
629	84	9	1	8% EtOH
630	85	9	1	8% EtOH
631	86	9	1	8% EtOH
632	87	9	1	8% EtOH
633	88	9	1	8% EtOH
634	89	9	1	8% EtOH
635	90	9	1	8% EtOH
636	91	9	1	8% EtOH
637	92	9	1	8% EtOH
638	93	9	1	8% EtOH
639	94	9	1	8% EtOH
640	95	9	1	8% EtOH
641	96	9	1	8% EtOH
642	97	9	1	8% EtOH
643	98	9	1	8% EtOH
644	99	9	1	8% EtOH
645	100	9	1	8% EtOH
646	101	9	1	8% EtOH
647	102	9	1	8% EtOH
648	103	9	1	8% EtOH
649	104	9	1	8% EtOH
650	105	9	1	8% EtOH
651	106	9	1	8% EtOH
652	107	9	1	8% EtOH
653	108	9	1	8% EtOH
654	109	9	1	8% EtOH
655	110	8	2	8% EtOH
656	111	8	2	8% EtOH
657	112	8	2	8% EtOH
658	113	8	2	8% EtOH
659	114	8	2	8% EtOH
660	115	7	2	8% EtOH
661	116	6	2	8% EtOH
662	117	6	2	8% EtOH
663	118	6	2	8% EtOH
664	119	6	2	8% EtOH
665	120	6	2	8% EtOH
666	121	5	2	8% EtOH
667	122	5	2	8% EtOH
668	123	5	2	8% EtOH
669	124	5	2	8% EtOH
670	125	5	2	8% EtOH
671	126	5	2	8% EtOH
672	127	5	2	8% EtOH
673	128	5	2	8% EtOH
674	129	4	2	8% EtOH
675	130	4	2	8% EtOH
676	131	4	2	8% EtOH
677	132	4	2	8% EtOH
678	133	3	2	8% EtOH
679	134	2	2	8% EtOH
680	135	2	2	8% EtOH
681	136	2	2	8% EtOH
682	137	2	2	8% EtOH
683	138	1	2	8% EtOH
684	139	1	2	8% EtOH
685	140	1	2	8% EtOH
686	141	1	2	8% EtOH
687	142	1	2	8% EtOH
688	143	1	2	8% EtOH
689	144	1	2	8% EtOH
690	145	1	2	8% EtOH
691	146	1	2	8% EtOH
692	147	1	2	8% EtOH
693	148	1	2	8% EtOH
694	149	1	2	8% EtOH
695	150	1	2	8% EtOH
696	151	1	2	8% EtOH
697	152	1	2	8% EtOH
698	153	1	2	8% EtOH
699	154	1	2	8% EtOH
700	155	1	2	8% EtOH
701	156	1	2	8% EtOH
702	157	1	2	8% EtOH
703	158	1	2	8% EtOH
704	159	1	2	8% EtOH
705	160	1	2	8% EtOH
706	161	1	2	8% EtOH
707	162	1	2	8% EtOH
708	163	1	2	8% EtOH
709	164	1	2	8% EtOH
710	165	1	2	8% EtOH
711	166	1	2	8% EtOH
712	167	1	2	8% EtOH
713	168	1	2	8% EtOH
714	169	1	2	8% EtOH
715	170	1	2	8% EtOH
716	171	1	2	8% EtOH
717	172	1	2	8% EtOH
718	173	1	2	8% EtOH
719	174	1	2	8% EtOH
720	175	1	2	8% EtOH
721	176	1	2	8% EtOH
722	177	1	2	8% EtOH
723	178	1	2	8% EtOH
724	179	1	2	8% EtOH
725	1	9	1	12% EtOH
726	2	9	1	12% EtOH
727	3	9	1	12% EtOH
728	4	9	1	12% EtOH
729	5	9	1	12% EtOH
730	6	9	1	12% EtOH
731	7	9	1	12% EtOH
732	8	9	1	12% EtOH
733	9	9	1	12% EtOH
734	10	9	1	12% EtOH
735	11	9	1	12% EtOH
736	12	9	1	12% EtOH
737	13	9	1	12% EtOH
738	14	9	1	12% EtOH
739	15	9	1	12% EtOH
740	16	9	1	12% EtOH
741	17	9	1	12% EtOH
742	18	9	1	12% EtOH
743	19	9	1	12% EtOH
744	20	9	1	12% EtOH
745	21	9	1	12% EtOH
746	22	9	1	12% EtOH
747	23	9	1	12% EtOH
748	24	9	1	12% EtOH
749	25	9	1	12% EtOH
750	26	9	1	12% EtOH
751	27	9	1	12% EtOH
752	28	9	1	12% EtOH
753	29	9	1	12% EtOH
754	30	9	1	12% EtOH
755	31	4	2	12% EtOH
756	32	4	2	12% EtOH
757	33	4	2	12% EtOH
758	34	4	2	12% EtOH
759	35	4	2	12% EtOH
760	36	3	2	12% EtOH
761	37	3	2	12% EtOH
762	38	2	2	12% EtOH
763	39	2	2	12% EtOH
764	40	2	2	12% EtOH
765	41	2	2	12% EtOH
766	42	1	2	12% EtOH
767	43	1	2	12% EtOH
768	44	1	2	12% EtOH
769	45	1	2	12% EtOH
770	46	1	2	12% EtOH
771	47	1	2	12% EtOH
772	48	1	2	12% EtOH
773	49	1	2	12% EtOH
774	50	1	2	12% EtOH
775	51	1	2	12% EtOH
776	52	1	2	12% EtOH
777	53	1	2	12% EtOH
778	54	1	2	12% EtOH
779	55	1	2	12% EtOH
780	56	1	2	12% EtOH
781	57	1	2	12% EtOH
782	58	1	2	12% EtOH
783	59	1	2	12% EtOH
784	60	1	2	12% EtOH
785	61	1	2	12% EtOH
786	62	1	2	12% EtOH
787	63	1	2	12% EtOH
788	64	1	2	12% EtOH
789	65	1	2	12% EtOH
790	66	1	2	12% EtOH
791	67	1	2	12% EtOH
792	68	1	2	12% EtOH
793	69	1	2	12% EtOH
794	70	1	2	12% EtOH
795	71	1	2	12% EtOH
796	72	1	2	12% EtOH
797	73	1	2	12% EtOH
798	74	1	2	12% EtOH
799	75	1	2	12% EtOH
800	76	1	2	12% EtOH
801	77	1	2	12% EtOH
802	78	1	2	12% EtOH
803	79	1	2	12% EtOH
804	80	1	2	12% EtOH
805	81	1	2	12% EtOH
806	82	1	2	12% EtOH
807	83	1	2	12% EtOH
808	84	1	2	12% EtOH
809	85	1	2	12% EtOH
810	86	1	2	12% EtOH
811	87	1	2	12% EtOH
812	88	1	2	12% EtOH
813	89	1	2	12% EtOH
814	90	1	2	12% EtOH
815	91	1	2	12% EtOH
816	92	1	2	12% EtOH
817	93	1	2	12% EtOH
818	94	1	2	12% EtOH
819	95	1	2	12% EtOH
820	96	1	2	12% EtOH
821	97	1	2	12% EtOH
822	98	1	2	12% EtOH
823	99	1	2	12% EtOH
824	100	1	2	12% EtOH
825	101	1	2	12% EtOH
826	102	1	2	12% EtOH
827	103	1	2	12% EtOH
828	104	1	2	12% EtOH
829	105	1	2	12% EtOH
830	106	1	2	12% EtOH
831	107	1	2	12% EtOH
832	108	1	2	12% EtOH
833	109	1	2	12% EtOH
834	110	1	2	12% EtOH
835	111	1	2	12% EtOH
836	112	1	2	12% EtOH
837	113	1	2	12% EtOH
838	114	1	2	12% EtOH
839	115	1	2	12% EtOH
840	116	1	2	12% EtOH
841	117	1	2	12% EtOH
842	118	1	2	12% EtOH
843	119	1	2	12% EtOH
844	120	1	2	12% EtOH
845	121	1	2	12% EtOH
846	122	1	2	12% EtOH
847	123	1	2	12% EtOH
848	124	1	2	12% EtOH
849	125	1	2	12% EtOH
850	126	1	2	12% EtOH
851	127	1	2	12% EtOH
852	128	1	2	12% EtOH
853	129	1	2	12% EtOH
854	130	1	2	12% EtOH
855	131	1	2	12% EtOH
856	132	1	2	12% EtOH
857	133	1	2	12% EtOH
858	134	1	2	12% EtOH
859	135	1	2	12% EtOH
860	136	1	2	12% EtOH
861	137	1	2	12% EtOH
862	138	1	2	12% EtOH
863	139	1	2	12% EtOH
864	140	1	2	12% EtOH
865	141	1	2	12% EtOH
866	142	1	2	12% EtOH
867	143	1	2	12% EtOH
868	144	1	2	12% EtOH
869	145	1	2	12% EtOH
870	146	1	2	12% EtOH
871	147	1	2	12% EtOH
872	148	1	2	12% EtOH
873	149	1	2	12% EtOH
874	150	1	2	12% EtOH
875	151	1	2	12% EtOH
876	152	1	2	12% EtOH
877	153	1	2	12% EtOH
878	154	1	2	12% EtOH
879	155	1	2	12% EtOH
880	156	1	2	12% EtOH
881	157	1	2	12% EtOH
882	158	1	2	12% EtOH
883	159	1	2	12% EtOH
884	160	1	2	12% EtOH
885	161	1	2	12% EtOH
886	162	1	2	12% EtOH
887	163	1	2	12% EtOH
888	164	1	2	12% EtOH
889	165	1	2	12% EtOH
890	166	1	2	12% EtOH
891	167	1	2	12% EtOH
892	168	1	2	12% EtOH
893	169	1	2	12% EtOH
894	170	1	2	12% EtOH
895	171	1	2	12% EtOH
896	172	1	2	12% EtOH
897	173	1	2	12% EtOH
898	174	1	2	12% EtOH
899	175	1	2	12% EtOH
900	176	1	2	12% EtOH
901	177	1	2	12% EtOH
902	178	1	2	12% EtOH
903	179	1	2	12% EtOH
904	180	1	2	12% EtOH
905	181	1	2	12% EtOH
906	182	1	2	12% EtOH
907	183	1	2	12% EtOH
908	184	1	2	12% EtOH
909	185	1	2	12% EtOH
910	186	1	2	12% EtOH
911	187	1	2	12% EtOH
912	188	1	2	12% EtOH
913	189	1	2	12% EtOH
914	190	1	2	12% EtOH
915	191	1	2	12% EtOH
916	192	1	2	12% EtOH

## Sheet: Figure4
4B					4C
N	Preference	Condition			N	Preference	Odor	Plate
1	0.666667	BA			1	0.466667	BA	5
2	0.166667	BA			2	0.1	BA	5
3	0.766667	BA			3	0.333333	BA	5
4	0.7	BA			4	0.766667	BA	5
5	0.611111	BA			5	0.133333	BA	5
6	0.83871	BA			6	0.4	BA	5
7	0.833333	BA			7	0.266667	BA	5
8	0.8	BA			8	0.566667	BA	5
9	0.7	BA			9	0.366667	BA	5
10	0.533333	BA			10	0.266667	BA	5
11	0.633333	BA			11	0.366667	BA	5
12	0.466667	BA			12	0.5	BA	5
13	0.6	BA			13	0.733333	BA	5
14	0.533333	BA			14	0.5	BA	5
15	0.7	BA			15	0.533333	BA	5
16	0.6	BA			16	0.466667	BA	5
1	-0.0952381	1-OCT			1	0.566667	BA	8
2	-0.421053	1-OCT			2	0.366667	BA	8
3	0.217391	1-OCT			3	0.3	BA	8
4	-0.136364	1-OCT			4	0.666667	BA	8
5	0.173913	1-OCT			5	0.3	BA	8
6	-0.0909091	1-OCT			6	0.433333	BA	8
7	0.45	1-OCT			7	0.5	BA	8
8	0.272727	1-OCT			8	0.3	BA	8
9	0.4	1-OCT			9	0.466667	BA	8
10	0.25	1-OCT			10	0.0333333	BA	8
11	0.318182	1-OCT			11	0.566667	BA	8
12	0.8	1-OCT			12	0.133333	BA	8
13	0.0952381	1-OCT			13	0.233333	BA	8
14	0.111111	1-OCT			14	0.366667	BA	8
15	0.0434783	1-OCT			15	0.566667	BA	8
16	0.15	1-OCT			16	0.833333	BA	8
17	0.2	1-OCT			1	0.266667	BA	10
18	0.3125	1-OCT			2	0.366667	BA	10
19	0.15	1-OCT			3	0.366667	BA	10
1	0.8	AM			4	0.266667	BA	10
2	0.166667	AM			5	0.633333	BA	10
3	0.727273	AM			6	0.166667	BA	10
4	0.470588	AM			7	0.2	BA	10
5	0.55	AM			8	-0.0333333	BA	10
6	0.6	AM			9	0.166667	BA	10
7	0.47619	AM			10	0.3	BA	10
8	0.166667	AM			11	0.333333	BA	10
1	0.433333	8% EtOH			12	0.633333	BA	10
2	0.3	8% EtOH			13	0.5	BA	10
3	0.0666667	8% EtOH			14	0.733333	BA	10
4	0.533333	8% EtOH			15	0.2	BA	10
5	0.2	8% EtOH			16	0.7	BA	10
6	0.433333	8% EtOH			1	0.433333	BA	20
7	0.366667	8% EtOH			2	0.166667	BA	20
8	-0.0333333	8% EtOH			3	0.566667	BA	20
9	0.4	8% EtOH			4	0.433333	BA	20
10	0.366667	8% EtOH			5	0.233333	BA	20
11	0.3	8% EtOH			6	0.466667	BA	20
12	0.233333	8% EtOH			7	0.533333	BA	20
13	0.3	8% EtOH			8	0.533333	BA	20
14	0.266667	8% EtOH			9	0.266667	BA	20
15	0.633333	8% EtOH			10	0.266667	BA	20
16	0.366667	8% EtOH			11	0.366667	BA	20
					12	0.3	BA	20
					13	0.566667	BA	20
					14	0.266667	BA	20
					15	0.4	BA	20
					16	-0.0666667	BA	20

## Sheet: Figure5
5B					5C
N	Learning	Genotype	Condition		N	Learning	Genotype	Condition
1	0.111905	WT CS	2.5		1	0.416667	WT CS	pure
2	-0.05	WT CS	2.5		2	0.0833333	WT CS	pure
3	-0.05	WT CS	2.5		3	0.203571	WT CS	pure
4	0.112366	WT CS	2.5		4	-0.0833333	WT CS	pure
5	-0.0666667	WT CS	2.5		5	0.233333	WT CS	pure
6	0.15	WT CS	2.5		6	0.2	WT CS	pure
7	0.0833333	WT CS	2.5		7	0.316667	WT CS	pure
8	0	WT CS	2.5		8	0.4	WT CS	pure
9	-0.0333333	WT CS	2.5		9	0.133333	WT CS	pure
10	-0.2	WT CS	2.5		10	0.116667	WT CS	pure
11	-0.1	WT CS	2.5		11	0.116667	WT CS	pure
12	-0.108333	WT CS	2.5		12	-0.0416667	WT CS	pure
13	0.35	WT CS	2.5		13	0.216667	WT CS	pure
14	0	WT CS	2.5		14	0.183333	WT CS	pure
15	-0.0833333	WT CS	2.5		15	0.24881	WT CS	pure
1	0.416667	WT CS	8		1	-0.135632	WT CS	8% EtOH
2	0.0833333	WT CS	8		2	-0.396154	WT CS	8% EtOH
3	0.203571	WT CS	8		3	-0.0478927	WT CS	8% EtOH
4	-0.0833333	WT CS	8		4	-0.0344828	WT CS	8% EtOH
5	0.233333	WT CS	8		5	0.0689655	WT CS	8% EtOH
6	0.2	WT CS	8		6	0.0537037	WT CS	8% EtOH
7	0.316667	WT CS	8		7	0.0477011	WT CS	8% EtOH
8	0.4	WT CS	8		8	-0.434211	WT CS	8% EtOH
9	0.133333	WT CS	8		9	-0.24881	WT CS	8% EtOH
10	0.116667	WT CS	8		10	-0.0344828	WT CS	8% EtOH
11	0.116667	WT CS	8		11	0.0137931	WT CS	8% EtOH
12	-0.0416667	WT CS	8		12	0.224138	WT CS	8% EtOH
13	0.216667	WT CS	8		13	-0.185632	WT CS	8% EtOH
14	0.183333	WT CS	8		14	0.251232	WT CS	8% EtOH
15	0.24881	WT CS	8		15	-0.0333333	WT CS	8% EtOH
1	0.233333	WT CS	20		1	-0.1	WT CS	2M FRU
2	0.15	WT CS	20		2	-0.183333	WT CS	2M FRU
3	0.216667	WT CS	20		3	0	WT CS	2M FRU
4	0.216667	WT CS	20		4	0.0666667	WT CS	2M FRU
5	0.266667	WT CS	20		5	-0.05	WT CS	2M FRU
6	-0.0166667	WT CS	20		6	0.0166667	WT CS	2M FRU
7	0.133333	WT CS	20		7	-0.05	WT CS	2M FRU
8	0.2	WT CS	20		8	0.0333333	WT CS	2M FRU
9	0.2	WT CS	20		9	-0.2	WT CS	2M FRU
10	0.316667	WT CS	20		10	0.133333	WT CS	2M FRU
11	0.0833333	WT CS	20		11	-0.166667	WT CS	2M FRU
12	0.333333	WT CS	20		12	-0.0166667	WT CS	2M FRU
13	0.1	WT CS	20		13	0.0666667	WT CS	2M FRU
14	0.0833333	WT CS	20		14	-0.166667	WT CS	2M FRU
15	-0.35	WT CS	20		15	-0.166667	WT CS	2M FRU

## Sheet: Figure6
6A				6B
N	Preference	Condition		N	Preference	Condition
1	-0.7	NaCl		1	0.133333	FRU
2	-0.733333	NaCl		2	0.0666667	FRU
3	-0.766667	NaCl		3	0.766667	FRU
4	-0.6	NaCl		4	0.766667	FRU
5	-0.366667	NaCl		5	0.133333	FRU
6	-0.466667	NaCl		6	0.566667	FRU
7	0.466667	NaCl		7	0.3	FRU
8	-0.466667	NaCl		8	0.266667	FRU
9	-0.233333	NaCl		9	0.5	FRU
10	0	NaCl		10	0.6	FRU
11	0.3	NaCl		11	0.466667	FRU
12	-0.333333	NaCl		12	0.4	FRU
13	0.233333	NaCl		13	0.4	FRU
14	-0.6	NaCl		14	0.5	FRU
15	0.466667	NaCl		15	0.0666667	FRU
16	-0.4	NaCl		16	0.333333	FRU
1	-0.233333	NaCl + 2% EtOH		1	0.333333	FRU + 2% EtOH
2	-0.266667	NaCl + 2% EtOH		2	-0.166667	FRU + 2% EtOH
3	-0.533333	NaCl + 2% EtOH		3	0.0666667	FRU + 2% EtOH
4	-0.566667	NaCl + 2% EtOH		4	0.4	FRU + 2% EtOH
5	-0.233333	NaCl + 2% EtOH		5	0.266667	FRU + 2% EtOH
6	0.266667	NaCl + 2% EtOH		6	0.333333	FRU + 2% EtOH
7	-0.4	NaCl + 2% EtOH		7	0.0666667	FRU + 2% EtOH
8	0.0333333	NaCl + 2% EtOH		8	0.3	FRU + 2% EtOH
9	-0.133333	NaCl + 2% EtOH		9	0.466667	FRU + 2% EtOH
10	0.0333333	NaCl + 2% EtOH		10	0.4	FRU + 2% EtOH
11	-0.1	NaCl + 2% EtOH		11	0.266667	FRU + 2% EtOH
12	-0.1	NaCl + 2% EtOH		12	0.533333	FRU + 2% EtOH
13	-0.1	NaCl + 2% EtOH		13	0.366667	FRU + 2% EtOH
14	-0.310345	NaCl + 2% EtOH		14	0.5	FRU + 2% EtOH
15	-0.0666667	NaCl + 2% EtOH		15	0.2	FRU + 2% EtOH
16	0.3	NaCl + 2% EtOH		16	0.266667	FRU + 2% EtOH
